# Supplementary material for: Genomics of Aerobic Photoheterotrophs in Wheat Phyllosphere Reveals Divergent Evolutionary Patterns of Photosynthetic Genes in Methylobacterium spp
Source: Genome Biol Evol. 2019 Sep 17;11(10):2895–908. doi: 10.1093/gbe/evz204 (PMC6798729; doi:10.1093/gbe/evz204)
Supplement: evz204_Supplementary_Data [file evz204_supplementary_data.zip]

Archive with 4 entries (4 files):
- Supp_mat_Fig1_Alsobacter_16S_200NCBIhits_final.pdf
- Supp_mat_Fig2_MALDI_TOF.pdf
- Supp_Mat_table1_Genomes_for_MASH.tsv
- Supp_Mat_table2_Alsobacter_WL4_16S_200ncbi.txt
