# Supplementary material for: Genomics of Aerobic Photoheterotrophs in Wheat Phyllosphere Reveals Divergent Evolutionary Patterns of Photosynthetic Genes in Methylobacterium spp
Source: Genome Biol Evol. 2019 Sep 17;11(10):2895–908. doi: 10.1093/gbe/evz204 (PMC6798729; doi:10.1093/gbe/evz204)
Supplement: evz204_Supplementary_Data [file evz204_supplementary_data.zip › Supp_Mat_table1_Genomes_for_MASH.tsv]

Name	Accession number
Methylobacterium_aquaticum_DSM_16371	GCF_001043915.1
Methylobacterium_aquaticum_MA-22A	GCF_001548015.1
Methylobacterium_brachiatum_111MFTsu31M4	GCF_900113845.1
Methylobacterium_brachiatum_TX0642	GCF_003697185.1
Methylobacterium_currus_PR1016A	GCF_003058325.1
Methylobacterium_frigidaeris_IER25	GCF_002759055.1
Methylobacterium_gossipiicola_Gh-105	GCF_900113485.1
Methylobacterium_indicum_NS228	GCF_001476615.1
Methylobacterium_indicum_NS229	GCF_001476215.1
Methylobacterium_indicum_NS230	GCF_001477085.1
Methylobacterium_mesophilicum_SR1	GCF_000364445.1
Methylobacterium_nodulans_ORS_2060	GCF_000022085.1
Methylobacterium_organophilum_DSM760	GCF_003096615.1
Methylobacterium_oryzae_CBMB20	GCF_000757795.1
Methylobacterium_phyllosphaerae_CBMB27	GCF_001936175.1
Methylobacterium_phyllostachyos_BL47	GCF_900103445.1
Methylobacterium_platani_JCM_14648	GCF_001043885.1
Methylobacterium_platani_PMB02	GCF_001653715.1
Methylobacterium_platani_SE2-11	GCF_001043895.1
Methylobacterium_platani_SE3-6	GCF_001043875.1
Methylobacterium_pseudosasicola_BL36	GCF_900114535.1
Methylobacterium_radiotolearans_JCM_2831	GCF_000019725.1
Methylobacterium_radiotolerans_ES_PA-B5	GCF_004011495.1
Methylobacterium_radiotolerans_MAMP_4754	GCF_002221455.1
Methylobacterium_radiotolerans_RE1-2	GCF_001981325.1
Methylobacterium_sp_4-46	GCF_000019365.1
Methylobacterium_sp_10_K368	GCF_000519085.1
Methylobacterium_sp_13MFTsu31M2	GCF_900112625.1
Methylobacterium_sp_17J42-1	GCF_004348265.1
Methylobacterium_sp_17SD2-17	GCF_003173715.1
Methylobacterium_sp_17Sr1-1	GCF_003173775.1
Methylobacterium_sp_17Sr1-28	GCF_003173755.1
Methylobacterium_sp_17Sr1-43	GCF_003173735.1
Methylobacterium_sp_77	GCF_000372825.1
Methylobacterium_sp_88A_A3OM	GCF_000376345.1
Methylobacterium_sp_174MFSha1	GCF_900116815.1
Methylobacterium_sp_190mf	GCF_900107945.1
Methylobacterium_sp_275MFSha3	GCF_900108435.1
Methylobacterium_sp_285MFTsu5	GCF_000383455.1
Methylobacterium_sp_AMS5	GCF_001542815.1
Methylobacterium_sp_ap11	GCF_900110515.1
Methylobacterium_sp_ARG-1	GCF_001262595.1
Methylobacterium_sp_B1	GCF_000333255.1
Methylobacterium_sp_B4	GCF_003201865.1
Methylobacterium_sp_B34	GCF_000333475.1
Methylobacterium_sp_BK227	GCF_004340765.1
Methylobacterium_sp_C1	GCF_001854385.1
Methylobacterium_sp_CCH5-D2	GCF_001556475.1
Methylobacterium_sp_CCH7-A2	GCF_001557075.1
Methylobacterium_sp_DM1	GCF_003111705.1
Methylobacterium_sp_GV094	GCF_003217615.1
Methylobacterium_sp_GV104	GCF_003053915.1
Methylobacterium_sp_GXF4	GCF_000272495.1
Methylobacterium_sp_GXS13	GCF_001455965.1
Methylobacterium_sp_Leaf85	GCF_001422125.1
Methylobacterium_sp_Leaf86	GCF_001422165.1
Methylobacterium_sp_Leaf87	GCF_001422775.1
Methylobacterium_sp_Leaf88	GCF_001422795.1
Methylobacterium_sp_Leaf89	GCF_001422215.1
Methylobacterium_sp_Leaf90	GCF_001422265.1
Methylobacterium_sp_Leaf91	GCF_001422815.1
Methylobacterium_sp_Leaf92	GCF_001422305.1
Methylobacterium_sp_Leaf93	GCF_001422345.1
Methylobacterium_sp_Leaf94	GCF_001426045.1
Methylobacterium_sp_Leaf99	GCF_001422375.1
Methylobacterium_sp_Leaf100	GCF_001422845.1
Methylobacterium_sp_Leaf102	GCF_001422425.1
Methylobacterium_sp_Leaf104	GCF_001422885.1
Methylobacterium_sp_Leaf106	GCF_001422895.1
Methylobacterium_sp_Leaf108	GCF_001423265.1
Methylobacterium_sp_Leaf111	GCF_001423285.1
Methylobacterium_sp_Leaf112	GCF_001423295.1
Methylobacterium_sp_Leaf113	GCF_001423325.1
Methylobacterium_sp_Leaf117	GCF_001422985.1
Methylobacterium_sp_Leaf119	GCF_001422935.1
Methylobacterium_sp_Leaf121	GCF_001423385.1
Methylobacterium_sp_Leaf122	GCF_001423025.1
Methylobacterium_sp_Leaf123	GCF_001423405.1
Methylobacterium_sp_Leaf125	GCF_001423085.1
Methylobacterium_sp_Leaf361	GCF_001424445.1
Methylobacterium_sp_Leaf399	GCF_001424525.1
Methylobacterium_sp_Leaf456	GCF_001425465.1
Methylobacterium_sp_Leaf465	GCF_001424705.1
Methylobacterium_sp_Leaf466	GCF_001425565.1
Methylobacterium_sp_Leaf469	GCF_001424745.1
Methylobacterium_sp_MB200	GCF_000333655.1
Methylobacterium_sp_MIMD6	GCF_003574465.1
Methylobacterium_sp_TER-1	GCF_004004555.1
Methylobacterium_sp_UNC300MFChir4	GCF_900110155.1
Methylobacterium_sp_UNC378MF	GCF_900103195.1
Methylobacterium_sp_UNCCL110	GCF_000745415.1
Methylobacterium_sp_UNCCL125	GCF_900116795.1
Methylobacterium_sp_V23	GCF_002917135.1
Methylobacterium_sp_WSM2598	GCF_000379105.1
Methylobacterium_sp_XJLW	GCF_003254375.1
Methylobacterium_sp_yr596	GCF_900112945.1
Methylobacterium_sp_yr668	GCF_900116245.1
Methylobacterium_sp_ZNC00032-L982_1	GCF_000800935.1
Methylobacterium_tarhaniae_DSM_25844	GCF_001043955.1
Methylobacterium_variabile_DSM_16961	GCF_001043975.1
Pleomorphomonas sp. 86	LT608334 FMJD01000000
Methylocystis rosea GW6	CP034086
Methylocystis bryophila S285	NZ_CP019948.1
Methylosinus trichosporium OB3b	GCF_000178815.2
Alsobacter sp. SH9	NZ_PVZS01000000 (WGS)
Bejerinckia indica ATCC-9039	GCA_000019845.1
