# Supplementary material for: Genomics of Aerobic Photoheterotrophs in Wheat Phyllosphere Reveals Divergent Evolutionary Patterns of Photosynthetic Genes in Methylobacterium spp
Source: Genome Biol Evol. 2019 Sep 17;11(10):2895–908. doi: 10.1093/gbe/evz204 (PMC6798729; doi:10.1093/gbe/evz204)
Supplement: evz204_Supplementary_Data [file evz204_supplementary_data.zip › Supp_Mat_table2_Alsobacter_WL4_16S_200ncbi.txt]

Sequence Name
AB087717
AB231940
AB252932
AB608698
AB636301
AB636302
AB636303
AB648997
AB675369
AB683147
AB759675
AB759676
AB821082
AB821137
AB845153
AB845163
AB845164
AB845167
AB845169
AB859255
AB930527
AB930601
AF150786
AF150788
AF150790
AF150802
AF150804
AF150805
AF177299
AF200695
AF407384
AJ289986
AJ289986
AJ458474
AJ458474
AJ458477
AJ458477
AJ458481
AJ458481
AJ458482
AJ458482
AJ458483
AJ458483
AJ458485
AJ458485
AJ458487
AJ458487
AJ458490
AJ458490
AJ458491
AJ458491
AJ458492
AJ458492
AJ458496
AJ458496
AJ867909
AJ867909
AJ868424
AJ868424
AM162432
AM162432
AM162435
AM162435
AM162438
AM162438
AM162440
AM162440
AM697021
AM697021
AY007196
AY163571
AY212626
AY328588
AY328591
AY792285
CP001016
CP001016
CP001016
CP001016
CP001016
CP001016
CP001280
CP001280
CP001280
CP001280
CP019948
CP019948
CP019948
CP019948
CP023737
CP023737
CP023737
CP023737
CP023737
CP023737
CP025086
CP025086
CP034086
CP034086
DQ076754
DQ450165
DQ453801
DQ453803
DQ813987
DQ852350
EF492928
EF516212
EF520406
EF619620
EU131031
EU131036
EU131038
EU275145
EU937985
FJ466269
FJ612425
FJ624893
FJ624895
FJ625379
FJ889302
FM253573
FM253573
FM253585
FM253585
FM253588
FM253588
FM253589
FM253589
FM253599
FM253599
FM253610
FM253610
FM253622
FM253622
FM253639
FM253639
FM253641
FM253641
FM253650
FM253650
FM253655
FM253655
FM253656
FM253656
FM253666
FM253666
FM253677
FM253677
FM253678
FM253678
FM253682
FM253682
FR798964
FR798964
GQ848214
HE589865
HE589865
HE614850
HE614850
HE956757
HM124375
HM269708
HQ602907
HQ674800
HQ844543
HQ844544
HQ844545
HQ844551
HQ860527
JF108099
JF128947
JF214882
JF219740
JF429280
JF697468
JF828745
JF830144
JF830217
JN399238
JN399239
JN399240
JN408836
JN408837
JN656883
JN868872
JN868933
JN981948
JQ798514
JX079181
JX114495
JX458392
JX505270
JX505279
JX505289
JX505380
JX505417
JX505428
JX576012
JX875879
KC138518
KC331226
KC353469
KC620753
KC682950
KC683152
KC683162
KC683166
KC683193
KC683208
KC683249
KC683261
KC836013
KF026303
KF182262
KJ191883
KJ807926
KJ808044
KM200492
KM995838
KP686795
KP686950
KT182565
KX504680
KX509291
KX622732
KX753030
KY047399
LC380990
LR536450
LR536450
LT220843
LT220843
LT220844
LT220844
LT220845
LT220845
MF040444
MF040486
MG654667
MH385374
MH385375
MH385380
MH815147
NR_025544
NR_026512
NR_028787
NR_040936
NR_044947
NR_074237
NR_074269
NR_104756
NR_125447
